# Supplementary material for: Clinical identification of bacteria in human chronic wound infections: culturing vs. 16S ribosomal DNA sequencing
Source: BMC Infect Dis. 2012 Nov 24;12:321. doi: 10.1186/1471-2334-12-321 (PMC3542000; doi:10.1186/1471-2334-12-321)
Supplement: Additional file 1 — Bacteria identified by 16S and culture testing according to each subject. [file 1471-2334-12-321-S1.xls]

## Sheet: Aerotolerant RA cultured
Subject Number -->	1	1	2	2	3	3	4	4	5	5	6	6	7	7	8	8	9	9	10	10	11	11	12	12	13	13	14	14	15	15	16	16	17	17	18	18	19	19	20	20	21	21	22	22	23	23	24	24	25
Genus:	Molecular	Culture	Molecular	Culture	Molecular	Culture	Molecular	Culture	Molecular	Culture	Molecular	Culture	Molecular	Culture	Molecular	Culture	Molecular	Culture	Molecular	Culture	Molecular	Culture	Molecular	Culture	Molecular	Culture	Molecular	Culture	Molecular	Culture	Molecular	Culture	Molecular	Culture	Molecular	Culture	Molecular	Culture	Molecular	Culture	Molecular	Culture	Molecular	Culture	Molecular	Culture	Molecular	Culture	Molecular
Abiotrophia	0		0		0.0354484		0		0		0		0		0		0		0		0		0		0		0		0		0		0		0		0		0		0		0		0		0		0
Acidovorax	0		0		0		0		0		0		0		0		0.430663		0		0		0		0		0		0		0		0		2.63158		0		0		0		0		0		0		0
Acinetobacter	0		0		0		0		0		0		69.7941		0		0		0		0		0		0		0.595238		0		0		0		0	1	0		0.121065		0		0		0		0		0
Actinobacillus	0		0		0		0		0		0		0		0		0		0		0		0		0		0		0		0		0		0		0		0		0		0		0		0		0
Actinobaculum	0		0		0		0		0		0		0		0		0		0		0		0		0		0		0		0		0		0		0		0		0		0		0		0		0
Actinomyces	0		0		0		0		0.157729		0		0		0		0		0		0		0		0		0		0		0		0		0		0		0		0		0		0		0		1.22132
Adhaeribacter	0		0		0		0		0		0		1.83066		0		0		0		0		0		0		0		0		0		0		0		0		0		0		0		0		0		0
Aeromonas	0		0		0		0		0		0		0		0		0		0		0		0		0		0		0		0		0		0		0		0		0		0		0		0		0
Aerosphaera	0		0		0		0		0		0		0		0		0		0		0		0		0		0		0		0		0		0		0		0		0		0		0		0		0
Alcaligenes	0		0		0		0		0		0		0		0		0		0		0		0		0		0		0		0		0		2.63158		0		0		0		0		0		0		0
Alishewanella	0		0		0		0		0		0		0		0		0		0		0		0		0		0		0		0		0		13.1579		0		0		0		0		0		0		0
Allisonella	0		0		0		0		0		0		0		0		0		0		0		0		0		0		0		0		0		0		0		0		0		0		0		0		0.407106
Alysiella	0		0		0		0		0		0		0		0		0		0		0		0		0		0		0		0		0		0		0		0		0		0		0		0		0
Anaerococcus	0		0.0273373		0.177242		0		0.788644		0		0		0		0		0		0		7.77778		0		0		0		0		0		0		0		0		0		0		0		0		22.8349
Anaerostipes	0		0		0		0		0		0		0		0		0		0		0		0		0		0		0		0		0		0		0		0		0		0		0		0		0
Aquimarina	0		0		0		0.0568505		0		0		0		0		0		0		0		0		0		0		0		0		0		0		0		0		0		0		0		0		0
Arcanobacterium	0		0		0		0		0		0		0		0		0		0		0		0		0		0		0		0		0		0		0		0		0		0		0		0		0.96225
Arthrobacter	0		0		0		0		0.315457		0		0		0		0		0		0		0		0		0		0		0		0		0		0		0		0		0		0.0992392		0		0
Atopobium	0		0		0		0		0		0		0		0		0		0		0		0		0		0		0		0		0		0		0		0		0		0		0		0		0
Atopostipes	0		0		0		0		0		0		0.457666		0		0		0		0		0		0		0		0		0		0		0		0		0		0		0		0		0		0
Bacillus	3.80435		0		0		0.511654		0		2.82895		1.83066		0		0		0.349284		0.0617665		0		0		1.19048		0.0480192		0	1	3.77834		0		0.837989		0.847458		0		0.549451		3.73801		0		0
Bacteroides	0		0		56.2566		0.170551		0.157729		0		0		49.2179		0		0		0		0		0		4.16667		0		0		0		0		0		0		0		0		0		0		16.2842
Bergeyella	0		0		0		0		0		0		0		0		0.0861326		0		0		0		0		0		0		0		0		0		0		0		0		0		0		0		0
Blautia	0		0		0		0		0		0		0		0		0		0		0		0		0		0		0		0		0		0		0		0		0		0		0		0		0
Brachybacterium	0		0		0		0		0		0		0		0		0		0		0.0617665		0		0		0		0		0		0		0		0		0		0		0		0		0		0.0370096
Brachymonas	0		0		0		0		0		0		0		0		0.258398		0		0		0		0		0		0		0		0		0		0		0		0		0		0		0		0
Brevibacterium	1.63043		0.0546747		0		0		3.78549		0.0328947		0		0		0.172265		0		0		0.555556		0		2.38095		0.0480192		0		0		0		0		0		0		0		0		0		0.0370096
Brevundimonas	0		0		0		0		0		0		0		0		0		0		0		1.11111		0		0		0		0		0		0		0		0		0		0		0		0		0
Brooklawnia	0		0.0273373		0		0		0		0		0		0		0		0		0		0		0		0		0		0		0		0		0		0		0		0		0		0		0
Burkholderia	0		0		0		0		0		0		0		0		0		0		0		0		0		0		0		0		0		0		0		0		0		0		0		0		0
Campylobacter	0		0		0		0		0		0		0		0		0		0		0		0		0		0		0		0		0		0		0		0		0		0		0		0		0.592154
Carnobacterium	0		0		0		0		0		0		0		0		0		0		0		0		0		0		0		0		0		0		0		0		0		0		0		0		0
Cetobacterium	0		0		0		0		0		0		0		0		0		0		0		0		0		0		0		0		0		0		0		0		0		0		0		0		0
Citrobacter	2.71739		0		14.4275		0.113701		1.1041		0		0		0		0		0		0		0		0		4.7619		0		0		0		2.63158		0.27933		0		0		0		0		0		0
Clostridium	0		0		4.96278		0.0568505		2.52366		0		1.14416		0.446927		0		0		0		0		0		2.97619		0		1.81818		0.0359842		10.5263		0		0.242131		0		0.549451		0.0330797		0.2		2.2946
Comamonas	0		0		0		0		0		0		0		0		0.516796		0		0		0		0		0		0		0		0		0		0		0		0		0		0		0		0
Corynebacterium	7.06522		8.8573		0.0354484		11.3701		57.4132	1	16.6118		2.0595		12.1229	1	26.8734		0		99.1353		2.22222		99.7221	1	4.7619		0		0		0		7.89474		0		68.7651		99.4635	1	0		0		9.4		0
Cronobacter	0		0		0		0		0		0		0		0		0		0		0		0		0		0		0		0		0		0		0		0		0		0		0		0		0
Cryocola	0		0		0		0		0		0		0		0		0		0		0		0		0		0		0		0		0		0		0		0		0		0		0		0		0
Cytophaga	0		0		0		0		0		0		0		0		0		0		0		0		0		1.19048		0		0		0		0		0		0		0		0		0		0		0
Dechloromonas	0		0		0		0		0		0		0		0		0.0861326		0		0		0		0		0		0		0		0		0		0		0		0		0		0		0		0
Dermabacter	0		0		0		0		0.630915		0.0328947		0		0		0		0		0		2.77778		0		0		0		0		0		0		0		0		0		0		0		0		0
Desulfotomaculum	0		0		0		0		0		0		0		0		0		0		0		0		0		0		0		0		0		0		0		0.121065		0		0		0		0		0
Dickeya	0		0		0		0		0		0		0		0		0		0		0		0		0		0		0		0		0		0		0		0		0		0		0		0		0
Duganella	0		0		0		0		0		0		0		0		0		0		0		0		0		0		0		0		0		0		0		0		0		0		0		0		0
Eggerthella	0		0		0		0		0		0		0		0		0		0		0		0		0		0		0		0		0		0		0		0		0		0		0		0		0.111029
Enhydrobacter	0		0		0		0		0		0		0		0		0		0		0		0		0		0		0		0		0		0		0		0		0.107296		0		0		0		0
Enterobacter	2.17391		0	1	0.389933		0		0.473186		0		0		0		0		0		0		0		0		0		0		0		0		0		0		0		0		0		0		0		0
Enterococcus	0.543478	1	3.8819	1	4.5374	1	2.78567	1	0.630915	1	0		0	1	0.167598		10.5082	1	1.04785		0		0		0		0.595238		0		0		7.2688	1	15.7895		0		0	1	0		4.3956		45.2531	1	10.4	1	0.0370096
Erwinia	0		0		0		0		0		0		0		0		0		0		0		0		0		0		0		0		0		0		0		0		0		0		0		0		0
Erysipelothrix	0		0		0		0		0		0		0		0		0		0		0		0		0		0		0		0		0		0		0		0		0		0		0		0		0
Escherichia	13.587		0		5.06912	1	0.0568505		2.05047	1	0		0		0		0.0861326		0		0		0		0		0		0		0		0		0		0.27933		0.121065		0		0		0		0		0
Eubacterium	0		0		0		0		0		0		0		0		0		0		0		0		0		0		0		0		0		0		0		0		0		0		0		0		0
Eubacterium (Erysipelotrichaceae)	0		0		0		0		0		0		0		0		0		0		0		0		0		0		0		1.81818		0		0		0		0		0		0		0		0		0
Facklamia	0		0		0		0		0		0		0.228833		0		0		0		0		0		0		0.595238		0		0		0		0		0		0.121065		0		0		0		0		0
Faecalibacterium	0		0		0		0		0		0		0		0		0		0		0		0		0		0		0		0		0		0		0		0		0		0		0		0		0
Fastidiosipila	0		0		0		0		0		0		0		0		0		0		0		0		0		0		0		0		0		0		0		0		0		0		0		0		0
Finegoldia	0.543478		0		2.12691		0		1.89274		0		0		25.6983		5.85702		0		0		0		0		1.19048		0		0		0		0		0		0		0		0		0		0		1.85048
Flavobacterium	0		0		0		0		0		0		0.228833		0		0		0		0		0		0		0		0		0		0		0		0		0		0		0		0		0		0
Flectobacillus	0		0		0		0		0		0		0		0		0		0		0		0		0		0		0		0		0		10.5263		0		0		0		0		0		0		0
Frateuria	0		0		0		0		0		0		0		0		0		0		0		0		0		0		0		0		0		0		0		0		0		0		0		0		0
Fulvimonas	0		0		0		0		0		0		0		0		0		0		0		0		0		0		0		0		0		0		0		0		0		0		0		0		0
Fusobacterium	0		0		0		0		0		0		3.66133		0		0		0		0		0.555556		0		0		0		0		0		0		0		0		0		0		0		0		0
Gallibacterium	0		0.0273373		0		0		0		0		0		0		0		0		0		0		0		0		0		0		0		0		0		0		0		0		0		0		0
Gemella	0		0		0.212691		0		0		0		0		0		0		0		0		0		0		0		0		0		0		0		0.27933		0		0		0		0		0		0
Gemmatimonas	0		0		0		0		0		0		0		0		0		0		0		3.33333		0		0		0		0		0		0		0		0		0		0		0		0		0
Geobacillus	0		0		0		0		0		0		0		0		0		0		0		0		0		0		0		0		0		0		0		0		0		0		0		0		0
Granulicatella	0		0		1.20525		0		0		0		0		0		0		0		0		0		0		0		0		0		0		0		0		0		0		0		0		0		0
Haemophilus	0		0		0		0		0		0		0.228833		0		0		0		0		0		0		0		0		0		0		0		0		0		0		0		0		0		0
Halomonas	1.08696		0		0		0		0		0		0		0		0		0		0		0		0		0		0		0		0		0		0		0		0		0		0		0.2		0
Helcococcus	0		0		0		0		0		0		0		0		0		0		0		0		0		0		0		0		0		0		0		0		0		0		0		0		0.259067
Herminiimonas	0		0		0		0		0		0		0		0		0		0		0		5.55556		0		0		0		0		0		0		0		0		0		0		0		0		0
Jeotgalicoccus	0		0		0		0		0		0		0		0		0		0		0		0		0		0		0		0		0		0		0		0		0		0		0		0		0
Kineococcus	0		0		0		0		0		0		0		0		0		0		0		0		0		0		0		20		0		0		0		0		0		0		0		0		0
Klebsiella	0.543478		0		0.0354484		0		0		0		0		0		0.172265		0		0		0		0		0		0		0		0		0		0		0		0		0.549451		0		1.2		0
Lactobacillus	4.8913		0.0273373		0		0		0		0.0328947		0		0		0		0.0349284		0		0		0		2.38095		0		0		0		2.63158		0		0.968523		0		0		0.0992392		0		0
Lactococcus	0		0		0		0		0		0		0		0		0		0		0		0		0		0		0		0		0		0		0		0		0		0		0		0		0
Lentibacillus	0.543478		0		0		0		0		0		0.228833		0		0		0		0		0		0		0		0		0		0		0		0		0		0		0		0		0		0.0740192
Leptotrichia	0.543478		0		0		0		0		0		0		0		0		0		0		17.2222		0.0555864		0		0		0		0		0		0		0		0		0		0		0		0
Luteibacter	0		0		0		0		0		0		0		0		0		0		0		0		0		0		0		0		0		0		0		0		0		0		0		0		0
Marinospirillum	0		0		0		0		0		0		0.228833		0		0		0		0		0		0		0		0		0		0		0		0		0		0		0		0		0		0
Massilia	0		0		0		0		0		0		0		0		0		0		0		0		0		0		0		0		0		0		0		0		0		0		0		0		0
Megasphaera	0		0		0		0		0.157729		0		0		0		0		0		0		0		0		0		0		0		0		0		0		0		0		0		0		0		0
Methylobacterium	0		0		0.177242		0		0		0		1.14416		0		0.0861326		0		0		0		0		0		0		0		0		0		3.35196		0		0		0		0		0		0
Midichloria	0		0		0		0		0		0		0		0		0		0		0		0		0		0.595238		0		0		0		0		0		0		0		0		0		0		0
Mobiluncus	0		0		0		0		0		0		0		0		0		0		0		0		0		0		0		0		0		0		0		0		0		0		0		0		0.0740192
Moraxella	0		0		0		0		0		0		0		0		0		0		0		0		0		0		0		0		0		0		0		0		0		0		0		0		0
Morganella	0		0		0		0		0		0		0		0		0		0		0		0		0		0		0		0		0		0		0		0		0		1.0989		0		0		0
Neisseria	0		0		0		0		0		0		0		0		0		0		0		0		0		0		0		0		0		0		0		0		0		0		0		0		0
Nocardiopsis	0		0		0		0		0		0		0		0		0.258398		0		0		0		0		0		0.0480192		0		0		0		0		0		0		0		0.0661594		0		0.0740192
Nosocomiicoccus	0.543478		0		0		0		0		0		0		0		0		0		0		0		0		0		0		0		0		0		0		0		0		0		0		0		0
Oceanobacillus	0		0		0		0		0		0		0		0		0		0		0		0		0		0		0		0		0		0		0		0		0		0		0		0		0
OD1 (genus)	0		0		0		0		0		0		0		0		0		0		0		0		0		0		0		0		0		0		0		0		0		0		0		0.2		0
Oligella	0		0		0		0		0		0		0		0		0		0		0		0		0		0		0		0		0		0		0		0		0		0		0		0		0
OP11 (genus)	0		0		0		0		0		0		0		0		0		0		0		0		0		0		0		0		0		0		0		0		0		0		0		0		0
Orientia	0		0		0		0		0		0		0		0		0		0		0		0		0		0		0		0		0		0		0		0		0		0		0		0		0
Ornithinibacillus	0		0		0		0		0		0		0		0		0		0		0		0		0		0		0		0		0		0		0		0		0		0		0		0		0
Oscillospira	0		0		0		0		0		0		0		0		0		0		0		0		0		0		0		0		0		2.63158		0		0		0		0		0		0		0
Paenibacillus	7.06522		0		0		3.41103		0		18.7171		0		0		0		1.50192		0		0.555556		0		7.14286		0		0		22.9219		5.26316		4.18994		7.14286		0		0		14.1912		0		0.0370096
Pantoea	0		0		0		0		0.157729		0		0		0		0		0		0		0		0		0		0		0		0		0		0		0		0		0		0		0		0
Parvimonas	0		0		0		0		0		0		0.686499		0		0		0		0		0		0		2.97619		0		0		0		0		0		0		0		0		0		0		0
Pectobacterium	0		0		0		0		0		0		0		0.167598		0		0		0		0		0		0		0		0		0		0		0		0		0		0		0		0		0
Peptococcus	0		0		0		0		0		0		0		0		0		0		0		0		0		0		0		0		0		0		0		0		0		0		0		0		0.370096
Peptoniphilus	0		0		0		0		1.41956		0		0		0		0		0		0		0		0		2.38095		0		0		0		2.63158		0		0		0		0		0		0		18.3568
Peptostreptococcus	0		0		0		25.7533		0		0		0.686499		0		0		0		0.0617665		0		0		4.7619		0		0		0		0		0		0		0		0		0		0		4.95929
Photorhabdus	0		0		0		0		0		0		0		0		0		0		0		0		0		0		0		0		0		0		0		0		0		0		0		0		0
Planococcus	0		0		0		0		0		0		0		0		0		0		0		0		0		0		0		0		0		0		0		0		0		1.0989		0		0		0
Porphyromonas	0		0		0		29.3917		7.57098		0		0		0		0		0		0		0		0		0		0		0		0		2.63158		0		0		0.107296		0		0		0		27.2391
Prevotella	1.08696		0		0		17.7374		0.788644		0		2.28833		0		6.97674		0		0		1.66667		0		0		0		0		0		0		0		0		0		0		0		0		0.592154
Propionibacterium	0		0		0		0.0568505		0.315457		0.855263		0		0.111732		0		0		0		0		0		3.57143		0		0		0.287873		0		0.558659		0		0.107296		0		0.165399		0.4		0
Propionimicrobium	0		0		0		0		0		0		0.228833		0		0		0		0		0		0		0		0		0		0		0		0		0		0		0		0		0		0
Proteus	0		0		0		0		0		0		0		0		0		0		0		0		0		0		0		0		0		0		0		0		0		0		0		0		0.0370096
Providencia	0.543478		0.0546747		0		0		0		0		0.457666		0		0		0		0		0		0		0		0		0		0		0		0		0.242131		0.107296		0		0		0		0
Pseudoflavonifractor	0		0		0		0		0		0		0		0		0		0		0		0		0		0		0		0		0		0		0		0		0		0		0		0		0
Pseudomonas	1.63043		0.0273373		7.05424	1	0		17.1924		0.0328947		1.83066		0		35.4866		0		0		0		0		2.38095		99.5678	1	38.1818		0		2.63158		1.11732		0.363196		0		73.6264	1	0		28		0.111029
Psychrobacter	0		0		0		0		0		0		0		0		0		0		0		0		0		0		0		0		0		0		0		0		0		0		0		0		0
Rahnella	0		0		0		0		0		0		0		0		0		0		0		0		0		0.595238		0		0		0		0		0		0		0		0		0		0		0
Rhodoglobus	0		0		0		0		0		0		0		0.0558659		0		0		0		0		0		0		0		0		0		0		0		0		0		0		0		0		0
Riemerella	0		0		0		0		0		0		0		0		0.258398		0		0		0		0		0		0		0		0		0		0		0		0		0		0		0		0
Rikenella	0		0		0		0		0		0		0		0		0		0		0		0		0		0		0		0		0		0		0		0		0		1.64835		0		0		0
Roseateles	0		0		0		0		0		0		2.28833		0		0		0		0		0		0		0		0		21.8182		0.0359842		0		0		0		0		0		0		0		0
Rubellimicrobium	0		0		0		0		0		0		0.457666		0		0		0		0		0		0		0		0		0		0		0		0		0		0		0		0		0		0
Ruminococcus	0		0		0		0		0		0		0		0		0		0		0		0		0		0		0		9.09091		0		0		0		0		0		0		0		0		0
Salinicoccus	0		0.0273373		0		0		0		0		0		0		0		0		0		0		0		1.19048		0		0		0		0		0		0		0		0		0		0		0.0370096
Salmonella	0		0		0.0354484		0		0		0		0		0		0		0		0		0		0		0		0		0		0		0		0		0		0		0		0		0		0
Sarcina	0.543478		0		0		0		0		0.296053		0		0		0		0		0		0		0		0		0		0		0.43181		0		0		0.242131		0		0		0.297717		0		0.0370096
Selenomonas	0		0		0		0		0		0		1.373		0		0		0		0		0		0		0		0		0		0		0		0		0		0		0		0		0		0
Serratia	8.15217	1	0		1.77242		0		0		0		0.686499	1	0.223464		11.1111		0		0		0		0		0		0.216086		0		0		0		0		3.02663		0		12.6374		0		50		0
Shewanella	0		0		0		0		0		0		0		0		0		0		0		0		0		0		0		0		0		0		0		0		0		0		0		0		0
Sphaerotilus	0		0		0		0		0		0		0		0		0.430663		0		0		0		0		0		0		0		0		0		0		0		0		0		0		0		0
Sphingomonas	0		0		0.0708968		0		0		0		0		0		0		0		0		32.2222		0		0		0		0		0		0		0		0		0		0		0		0		0
Spiroplasma	0		0.0546747		0		0.0568505		0		0		0.228833		0		0		0		0		0		0		0		0		0		0		0		0		0.121065		0		0		0		0		0
Sporobacterium	0		0		0		0		0		0		0		0		0		0		0		0		0		0		0		0		0		0		0		0		0		0		0		0		0
Staphylococcus	40.2174		0.082012		0.0354484		8.47072	1	0.157729		60.5592	1	5.49199		0.335196	1	0	1	96.9962	1	0.679432	1	1.11111	1	0.111173	1	14.2857		0.0480192		1.81818		65.2393	1	13.1579	1	88.8268	1	15.9806		0	1	2.74725		36.0569	1	0		0.0370096
Stenotrophomonas	0		86.7961		0		0		0		0		0.228833		0		0		0		0		0		0		0.595238		0		0		0		0		0		1.57385		0		0		0		0		0
Streptococcus	0		0.0546747		0.496278		0		0		0		0		11.4525		0.0861326		0		0		17.2222		0.0555864		32.7381	1	0.0240096		0		0		0		0		0		0.107296		0		0		0		0.481125
Subdoligranulum	0		0		0		0		0		0		0		0		0		0		0		0		0		0		0		0		0		0		0		0		0		0		0		0		0
Synechococcus	0		0		0		0		0		0		0		0		0.258398		0		0		0		0		0		0		0		0		0		0		0		0		0		0		0		0
Tepidimonas	0		0		0		0		0		0		0		0		0		0		0		0		0		0		0		5.45455		0		0		0		0		0		0		0		0		0
Tissierella	0		0		0		0		0		0		0		0		0		0		0		0		0		0		0		0		0		0		0		0		0		0		0		0		0
TM7 (genus)	0		0		0		0		0		0		0		0		0		0		0		0.555556		0		0		0		0		0		0		0		0		0		0		0		0		0
Varibaculum	0.543478		0		0		0		0.315457		0		0		0		0		0		0		5.55556		0		0		0		0		0		2.63158		0		0		0		0		0		0		0.0370096
Veillonella	0		0		0.886211		0		0		0		0		0		0		0.0698568		0		0		0		0		0		0		0		0		0		0		0		0		0		0		0.481125
Vibrio	0		0		0		0		0		0		0		0		0		0		0		0		0		0		0		0		0		0		0		0		0		0		0		0		0
Yaniella	0		0		0		0		0		0		0		0		0		0		0		0		0.0555864		0		0		0		0		0		0.27933		0		0		1.0989		0		0		0.0370096
[truncated: 53 more columns]
